# Supplementary material for: Specific N-cadherin–dependent pathways drive human breast cancer dormancy in bone marrow
Source: Life Sci Alliance. 2021 Jun 2;4(7):e202000969. doi: 10.26508/lsa.202000969 (PMC8200294; doi:10.26508/lsa.202000969)
Supplement: Supplementary file 3 [file LSA-2020-00969_TableS2.xlsx]

## Sheet: Sheet1
Related to Figure 6A, GSEA Hallmark: CDH2 shRNA vs Scramble shRNA
Downregulated pathway	NES	p-value	FDR-q val
Coagulation	-1.73353	0	0
Oxidative Phosphorylation	-1.63298	0	0.00143857
KRAS Signaling	-1.52053	0	0.0165071
Myogenesis	-1.5922	0.001709	0.0386587
IFN-g response	-1.54028	0.006536	0.043783
IFN-a response	-1.52158	0.003344	0.0456312
Complement	-1.55021	0.003356	0.0463645
Estrogen response	-1.73353	0.004918	0.0485305
p53 pathway	-1.63298	0	0.0492089
Up regulated pathway	NES	p-value	FDR-q val
E2F Target	1.74889	0	0.00644914
G2M Checkpoint	1.8065	0	0.00717999
Mitotic spindle	1.61812	0	0.016293
