# Supplementary material for: Specific N-cadherin–dependent pathways drive human breast cancer dormancy in bone marrow
Source: Life Sci Alliance. 2021 Jun 2;4(7):e202000969. doi: 10.26508/lsa.202000969 (PMC8200294; doi:10.26508/lsa.202000969)
Supplement: Supplementary file 4 [file LSA-2020-00969_TableS3.xlsx]

## Sheet: Sheet1
Related to Figure 6B, GSEA Hallmark: Cx43 shRNA vs Scramble shRNA
Downregulated pathway	NES	p-value	FDR-q val
Complement	-2.0135	0	0
Allograft Rejection	-1.96183	0	0
IFN-g response	-1.84511	0	0.00246948
Apical Junction	-1.74871	0.001686	0.00577321
Inflammatory Response	-1.73871	0.001692	0.00612995
Coagulation	-1.75218	0.009191	0.00673541
Hedgehog Signaling	-1.75602	0	0.00808249
Myogenesis	-1.68825	0.001692	0.00966961
IFN-a response	-1.75908	0	0.00977553
Epithelial Mesenchymal Transition	-1.6678	0.0016	0.0112547
Apical Surface	-1.6444	0	0.0130368
KRAS signaling	-1.65099	0.001675	0.013132
Up regulated pathway	NES	p-value	FDR-q val
Myc Target	0.463139	0.017621	0.052701
G2M Checkpoint	0.451906	0	0.004872
E2F Target	0.492544	0	0.001942
